# Supplementary material for: Direction matters: Comparing post-editing and human translation effort and quality
Source: PLoS One. 2025 Jul 29;20(7):e0328511. doi: 10.1371/journal.pone.0328511 (PMC12306749; doi:10.1371/journal.pone.0328511)
Supplement: S1 Dataset — (XLSX) [file pone.0328511.s002.xlsx]

## Sheet: Longformat
Participant	Translation.Mode	Direction	Education	Difficulty.Score	Duration	Quality.Scores	Insertion	Deletion
1	Translation	L2-L1	Undergraduate	7.75	2551391	86	1288	969
2	Translation	L2-L1	Undergraduate	5.5	2493000	68	1015	68
3	Translation	L2-L1	Undergraduate	4	2033750	71.33	974	80
4	Translation	L2-L1	Undergraduate	3.5	2384391	67.33	1429	335
5	Translation	L2-L1	Graduate	5.5	3112765	82.67	1367	186
6	Translation	L2-L1	Graduate	6	1726703	76	1137	103
7	Translation	L2-L1	Graduate	4.5	1458641	80.33	870	70
8	Translation	L2-L1	Graduate	4.5	2736156	82.67	1208	162
9	Translation	L2-L1	Undergraduate	4.25	1368859	73	1107	119
10	Translation	L2-L1	Graduate	5.5	1692486	70	1387	184
11	Translation	L2-L1	Graduate	3.75	2078750	83	876	42
12	Translation	L2-L1	Undergraduate	3.25	1240859	71.67	1032	78
13	Translation	L2-L1	Undergraduate	5.5	1997406	90	851	66
14	Translation	L2-L1	Undergraduate	4	1993047	70	2053	424
15	Translation	L2-L1	Graduate	5.75	1587235	78.33	1177	178
16	Translation	L2-L1	Graduate	3	1139406	86	1085	91
17	Translation	L2-L1	Undergraduate	4.75	1283672	70	926	66
18	Translation	L2-L1	Graduate	1.75	1259047	85.33	870	80
19	Translation	L2-L1	Undergraduate	5.25	1653922	84.33	1454	204
20	Translation	L2-L1	Graduate	5.5	1767093	82	1266	122
22	Translation	L2-L1	Graduate	3.75	1816000	78.33	1328	154
23	Translation	L2-L1	Graduate	3.25	1754859	73	1229	144
24	Translation	L2-L1	Graduate	4.5	1841250	86.67	981	78
25	Translation	L2-L1	Undergraduate	4.25	1831641	71.67	876	79
26	Translation	L2-L1	Undergraduate	4.5	1987281	84	1084	73
27	Translation	L2-L1	Undergraduate	4.25	2080953	79.33	1077	118
28	Translation	L2-L1	Graduate	4.5	1078547	83	851	26
29	Translation	L2-L1	Undergraduate	5.25	1772547	77.67	1185	168
30	Translation	L2-L1	Graduate	3.25	1341453	82.67	1056	54
31	Translation	L2-L1	Undergraduate	4.25	1592844	76	1091	120
32	Translation	L2-L1	Undergraduate	4.5	1677953	81	944	37
1	Translation	L1-L2	Undergraduate	7	2210922	74.33	1158	411
2	Translation	L1-L2	Undergraduate	6.25	2248906	84.67	1249	304
3	Translation	L1-L2	Undergraduate	6.75	2992672	78.67	1526	330
4	Translation	L1-L2	Undergraduate	5.75	2266172	90.67	1300	332
5	Translation	L1-L2	Graduate	6.5	3674735	87	1395	452
6	Translation	L1-L2	Graduate	7.25	3279406	77	1346	333
7	Translation	L1-L2	Graduate	6.75	3481032	77.33	1295	193
8	Translation	L1-L2	Graduate	6.75	3934032	79.33	1459	483
9	Translation	L1-L2	Undergraduate	7.25	2153297	70.67	1257	391
10	Translation	L1-L2	Graduate	6.4	3131720	75.67	1691	736
11	Translation	L1-L2	Graduate	5.875	3169703	86	999	148
12	Translation	L1-L2	Undergraduate	4.75	1988594	77	1227	230
13	Translation	L1-L2	Undergraduate	5.5	2071312	80.33	1270	228
14	Translation	L1-L2	Undergraduate	6	2012156	77	1561	645
15	Translation	L1-L2	Graduate	6.25	2088937	82.67	1460	464
16	Translation	L1-L2	Graduate	6.5	1992235	87	1279	488
17	Translation	L1-L2	Undergraduate	7.25	2076235	84	1294	433
18	Translation	L1-L2	Graduate	5.5	2076734	84	1105	197
19	Translation	L1-L2	Undergraduate	4	1798078	75.67	1978	838
20	Translation	L1-L2	Graduate	7	1548282	74	1130	78
22	Translation	L1-L2	Graduate	4.5	1564250	83.33	1152	135
23	Translation	L1-L2	Graduate	3.25	1862265	77.67	1287	296
24	Translation	L1-L2	Graduate	5.25	1818641	81.33	944	76
25	Translation	L1-L2	Undergraduate	4.5	2607734	82.33	1011	172
26	Translation	L1-L2	Undergraduate	6.75	2517766	78	1308	417
27	Translation	L1-L2	Undergraduate	6.25	1862094	74.33	956	267
28	Translation	L1-L2	Graduate	6.5	1610750	76.33	1028	89
29	Translation	L1-L2	Undergraduate	5.75	1933594	81	1316	361
30	Translation	L1-L2	Graduate	5.25	2508969	83	1481	360
31	Translation	L1-L2	Undergraduate	5.25	1565281	85.33	1204	286
32	Translation	L1-L2	Undergraduate	7.5	1315453	78	943	173
1	PE	L2-L1	Undergraduate	5	697968	81	169	68
2	PE	L2-L1	Undergraduate	4.5	1139297	93	347	141
3	PE	L2-L1	Undergraduate	1.75	665671	82	254	118
4	PE	L2-L1	Undergraduate	3.25	1179703	83	213	89
5	PE	L2-L1	Graduate	5.75	1577250	79.33	392	107
6	PE	L2-L1	Graduate	5	1194563	87.33	284	104
7	PE	L2-L1	Graduate	3.25	567219	81	132	59
8	PE	L2-L1	Graduate	4.5	1588985	90.67	318	159
9	PE	L2-L1	Undergraduate	5.75	1391328	81.67	305	112
10	PE	L2-L1	Graduate	5.75	1595078	75.67	576	246
11	PE	L2-L1	Graduate	4	1342250	83.67	187	92
12	PE	L2-L1	Undergraduate	4.25	1406406	83.33	193	73
13	PE	L2-L1	Undergraduate	4	1372969	90	240	113
14	PE	L2-L1	Undergraduate	3.75	1610766	86	1601	592
15	PE	L2-L1	Graduate	4.75	320969	84.33	93	52
16	PE	L2-L1	Graduate	3.25	551016	83.67	282	131
17	PE	L2-L1	Undergraduate	4.25	800312	74.67	263	132
18	PE	L2-L1	Graduate	4.5	883859	92	223	103
19	PE	L2-L1	Undergraduate	4.25	720860	85.33	621	240
20	PE	L2-L1	Graduate	5.5	688359	82.67	220	103
22	PE	L2-L1	Graduate	3.25	730125	79.67	474	145
23	PE	L2-L1	Graduate	5	832750	81.67	186	73
24	PE	L2-L1	Graduate	2.75	595938	81	164	90
25	PE	L2-L1	Undergraduate	3.25	947734	84	275	123
26	PE	L2-L1	Undergraduate	4.5	1328141	80.33	264	92
27	PE	L2-L1	Undergraduate	4	1213453	78.33	624	212
28	PE	L2-L1	Graduate	6.25	941156	90	233	102
29	PE	L2-L1	Undergraduate	4.75	1258547	84.67	349	152
30	PE	L2-L1	Graduate	4.5	1503609	84.67	410	204
31	PE	L2-L1	Undergraduate	3.75	563016	85	202	113
32	PE	L2-L1	Undergraduate	2.25	290063	81.67	60	17
1	PE	L1-L2	Undergraduate	6	856891	82.67	251	232
2	PE	L1-L2	Undergraduate	5.75	1623813	84.33	551	417
3	PE	L1-L2	Undergraduate	4.5	1343453	86	529	461
4	PE	L1-L2	Undergraduate	4.5	978296	82	178	189
5	PE	L1-L2	Graduate	5.75	2038610	84.67	478	541
6	PE	L1-L2	Graduate	5	1998187	80	270	239
7	PE	L1-L2	Graduate	4.25	2158688	85.33	518	538
8	PE	L1-L2	Graduate	6	1697437	73.33	266	216
9	PE	L1-L2	Undergraduate	5.5	1077313	75.67	109	98
10	PE	L1-L2	Graduate	5.875	1967312	74.67	725	902
11	PE	L1-L2	Graduate	5.25	2228890	83	562	658
12	PE	L1-L2	Undergraduate	6	2003657	79.33	252	201
13	PE	L1-L2	Undergraduate	5.75	1815890	82.67	376	454
14	PE	L1-L2	Undergraduate	5	1754094	80.33	1476	1466
15	PE	L1-L2	Graduate	5.25	1294250	77.33	344	289
16	PE	L1-L2	Graduate	5.5	981375	76.67	448	511
17	PE	L1-L2	Undergraduate	6.5	1171859	83.33	531	627
18	PE	L1-L2	Graduate	7.25	1412047	86.33	386	321
19	PE	L1-L2	Undergraduate	4.75	787594	79.67	957	806
20	PE	L1-L2	Graduate	6	880329	83.67	209	191
22	PE	L1-L2	Graduate	3.75	791906	82.67	377	265
23	PE	L1-L2	Graduate	5	866156	81	306	315
24	PE	L1-L2	Graduate	2.75	642328	76	102	121
25	PE	L1-L2	Undergraduate	4	1144610	86	244	395
26	PE	L1-L2	Undergraduate	5	1720250	80.33	588	523
27	PE	L1-L2	Undergraduate	5.75	1255656	72	346	475
28	PE	L1-L2	Graduate	6.75	1294265	77.67	326	273
29	PE	L1-L2	Undergraduate	5.25	1614984	81.33	287	314
30	PE	L1-L2	Graduate	4.75	1769546	83.67	353	431
31	PE	L1-L2	Undergraduate	4.25	521734	82.67	293	296
32	PE	L1-L2	Undergraduate	6.5	634062	78.33	173	241

## Sheet: grading
				grader1	grader2	grader3
P01	T01	1		85	85	88
P01	T02	1		75	73	75
P02	T01	2		70	70	64
P02	T02	2		82	88	84
P03	T01	3		72	68	74
P03	T02	3		80	80	76
P04	T01	4		75	65	62
P04	T02	4		92	90	90
P05	T01	5		86	80	82
P05	T02	5		90	86	85
P06	T01	6		80	72	76
P06	T02	6		75	76	80
P07	T01	7		85	78	78
P07	T02	7		78	78	76
P08	T01	8		88	80	80
P08	T02	8		80	80	78
P09	T01	9		87	72	60
P09	T02	9		70	75	67
P10	T01	10		75	55	80
P10	T02	10		70	75	82
P11	T01	11		86	83	80
P11	T02	11		90	88	80
P12	T01	12		65	70	80
P12	T02	12		75	74	82
P13	T01	13		90	88	92
P13	T02	13		78	77	86
P14	T01	14		76	70	64
P14	T02	14		73	80	78
P15	T01	15		82	75	78
P15	T02	15		80	88	80
P16	T01	16		94	80	84
P16	T02	16		88	90	83
P17	T01	17		70	62	78
P17	T02	17		78	92	82
P18	T01	18		85	85	86
P18	T02	18		80	84	88
P19	T01	19		85	80	88
P19	T02	19		70	74	83
P20	T01	20		84	80	82
P20	T02	20		70	74	78
P22	T01	22		80	75	80
P22	T02	22		86	84	80
P23	T01	23		75	68	76
P23	T02	23		80	77	76
P24	T01	24		88	82	90
P24	T02	24		78	86	80
P25	T01	25		70	70	75
P25	T02	25		82	85	80
P26	T01	26		85	83	84
P26	T02	26		80	78	76
P27	T01	27		82	76	80
P27	T02	27		75	74	74
P28	T01	28		88	78	83
P28	T02	28		75	82	72
P29	T01	29		80	75	78
P29	T02	29		75	88	80
P30	T01	30		85	75	88
P30	T02	30		87	84	78
P31	T01	31		80	72	76
P31	T02	31		84	87	85
P32	T01	32		80	85	78
P32	T02	32		78	78	78
P01	P01	1		80	83	80
P01	P02	1		78	88	82
P02	P01	2		95	92	92
P02	P02	2		85	90	78
P03	P01	3		82	84	80
P03	P02	3		82	88	88
P04	P01	4		86	83	80
P04	P02	4		80	84	82
P05	P01	5		78	82	78
P05	P02	5		90	84	80
P06	P01	6		85	87	90
P06	P02	6		80	82	78
P07	P01	7		84	83	76
P07	P02	7		82	82	92
P08	P01	8		95	93	84
P08	P02	8		70	70	80
P09	P01	9		85	78	82
P09	P02	9		73	76	78
P10	P01	10		85	70	72
P10	P02	10		72	76	76
P11	P01	11		84	85	82
P11	P02	11		78	88	83
P12	P01	12		78	88	84
P12	P02	12		76	80	82
P13	P01	13		90	88	92
P13	P02	13		75	88	85
P14	P01	14		85	85	88
P14	P02	14		73	86	82
P15	P01	15		85	86	82
P15	P02	15		72	78	82
P16	P01	16		80	87	84
P16	P02	16		72	78	80
P17	P01	17		72	70	82
P17	P02	17		80	86	84
P18	P01	18		90	92	94
P18	P02	18		81	90	88
P19	P01	19		88	85	83
P19	P02	19		78	78	83
P20	P01	20		83	85	80
P20	P02	20		77	90	84
P22	P01	22		77	80	82
P22	P02	22		75	88	85
P23	P01	23		80	87	78
P23	P02	23		85	78	80
P24	P01	24		82	83	78
P24	P02	24		70	76	82
P25	P01	25		82	85	85
P25	P02	25		84	88	86
P26	P01	26		78	83	80
P26	P02	26		83	76	82
P27	P01	27		70	83	82
P27	P02	27		70	70	76
P28	P01	28		90	88	92
P28	P02	28		77	74	82
P29	P01	29		87	85	82
P29	P02	29		78	82	84
P30	P01	30		90	76	88
P30	P02	30		80	88	83
P31	P01	31		90	83	82
P31	P02	31		83	80	85
P32	P01	32		80	85	80
P32	P02	32		77	78	80
